# Supplementary material for: Diversity, Distribution and Structural Prediction of the Pathogenic Bacterial Effectors EspN and EspS
Source: Genes (Basel). 2024 Sep 26;15(10):1250. doi: 10.3390/genes15101250 (PMC11507257; doi:10.3390/genes15101250)
Supplement: Supplementary file 1 [file genes-15-01250-s001.zip › Table S1.xlsx]

## Sheet: N
Table S1：Bioinformatics analyses of EspN
Clade	Uniport ID	Name	Identities
clade1	A0AA35AIH4	Escherichia coli O26 str. RM8426: I3M_20350	99.912
clade1	A0A0F3V7L3	Escherichia coli: DIV22_27190	99.912
clade1	A0A1S9J2L5	Escherichia coli O157: EspN	100
clade1	A0A9P2VM99	Escherichia coli O157:H7 (strain EDL933): EspN	100
clade1	A0A0H3JD33	Escherichia coli O145:NM: CCU01_017735	100
clade1	A0A5N2XSG9	Escherichia coli: BG944_001595	99.823
clade1	A0A8E0KUE0	Escherichia coli 97.0246: EC970246_0741	99.735
clade2	A0A3Y7ZKK8	Escherichia coli: HVV39_26790	36.36
clade2	A0A376PUJ4	Escherichia coli: NCTC8621_01911	38.715
clade2	A0A0K3NAL2	Escherichia coli: NCTC8333_02099	38.715
clade2	A0A376HEP5	Escherichia coli: NCTC8959_00664	38.802
clade2	D2TQZ7	Citrobacter rodentium (strain ICC168) (Citrobacter freundii biotype 4280): ROD_47811	39.027
clade3	A0A5V2G6I6	Salmonella enterica (Salmonella choleraesuis): BZ193_04670	35.886
clade3	A0A603NNW6	Salmonella newport: BEU62_20775	36.594
clade3	A0A8E6PTJ0	Salmonella enterica (Salmonella choleraesuis): AAT51_06545	36.594
clade3	A0A618NHT0	Salmonella enterica (Salmonella choleraesuis): EIT64_08090	36.696
clade3	A0A6X8IEL4	Salmonella enterica subsp. enterica serovar Saintpaul: G2931_12575	36.696
clade3	A0A626BF90	Salmonella newport: AOZ91_07695	36.522
clade3	A0A5V3WLP5	Salmonella enterica (Salmonella choleraesuis): A2H87_18655	36.522
clade3	A0A8F6SAV8	Salmonella enterica I: DAX60_005940	36.522
clade3	A0A603NA46	Salmonella enterica subsp. enterica serovar Saintpaul: A7S31_006080	36.522
clade3	A0A607PMH5	Salmonella enterica subsp. enterica serovar Javiana: CR347_23710	36.522
clade3	A0A8E7JKR9	Salmonella newport: AA317_06000	36.522
clade3	A0A5V4JF91	Salmonella enterica (Salmonella choleraesuis): B5O36_16540	36.522
clade3	A0A606YA08	Salmonella anatum: BEU90_14985	36.522
clade3	A0A627L9C8	Salmonella infantis: BEU92_07450	36.522
clade3	A0A702K9X9	Salmonella muenchen: G0D57_20575	36.522
clade3	A0A609LVD9	Salmonella enterica subsp. enterica serovar Saintpaul: AX151_21970	36.522
clade4	A0A3Y5ZB02	Salmonella senftenberg: AIU08_12365	36.543
clade4	A0A745JCU8	Salmonella enterica (Salmonella choleraesuis): G9B89_000839	36.543
clade4	A0A5I3R4S1	Salmonella enterica subsp. enterica serovar Kedougou: DL080_14100	36.543
clade4	A0A8E5MW88	Salmonella enterica subsp. enterica serovar Dessau: F1331_13320	36.199
clade4	A0A3V3R1J2	Salmonella senftenberg: A0E85_19650	36.199
clade4	A0A8E9Z8D8	Salmonella enterica (Salmonella choleraesuis): A7S07_010980	36.285
clade4	A0A5X9WBY8	Salmonella enterica subsp. enterica serovar Albany: D3D97_17850	36.543
clade4	A0A5T5TBF7	Salmonella enterica (Salmonella choleraesuis): A3M38_18040	36.543
clade4	A0A3V3TVQ2	Salmonella senftenberg: DN323_04550	36.285
clade4	A0A3V3CE40	Salmonella enterica subsp. enterica serovar Havana: AH903_05595	36.285
clade4	A0A3V8PEZ5	Salmonella enterica subsp. enterica serovar Mbandaka: AA04_02670	36.199
clade4	A0A6C8LVN4	Salmonella enterica subsp. enterica serovar Lubbock: E4977_06895	36.199
clade4	A0A5T4PHD9	Salmonella enterica (Salmonella choleraesuis): A2I20_05820	36.199
clade4	A0A5H3Y1M2	Salmonella enterica subsp. enterica serovar Kentucky: A0I48_09705	36.199
clade4	A0A3R0PJJ4	Salmonella enterica I: AXN14_04400	36.199
clade4	A0A5W0T927	Salmonella enterica subsp. enterica serovar Worthington: EYJ94_00590	36.199
clade4	A0A6Y5KWN4	Salmonella enterica I: GB037_20720	36.199
clade4	A0A753ZAD6	Salmonella enterica (Salmonella choleraesuis): G5U70_001816	36.113
clade4	A0A8G0FB81	Salmonella enterica (Salmonella choleraesuis): HGB43_11580	36.371
clade4	A0A5J1RT40	Salmonella enterica subsp. enterica serovar Rissen: CEE03_07715	36.371
clade4	A0A3V9S315	Salmonella enterica subsp. enterica serovar Kentucky: A3Y30_21120	36.371
clade4	A0A5U3IAU9	Salmonella enterica (Salmonella choleraesuis): CJ411_16870	36.371
clade4	A0A3V2S812	Salmonella enterica subsp. enterica serovar Kentucky: BCO88_19705	36.285
clade4	A0A3K9TVN2	Salmonella enterica (Salmonella choleraesuis): ASQ14_14395	36.285
clade4	B5F5C1	Salmonella agona (strain SL483): SeAg_B1500	36.285
clade4	A0A3V8PSH1	Salmonella enterica subsp. enterica serovar Agona: A3Z75_16280	36.285
clade4	A0A3U7R9R1	Salmonella enterica I: AGQ90_06390	36.285
clade4	A0A3G3DZP4	Salmonella enterica subsp. enterica serovar Tennessee: AHW86_09515	36.199
clade4	A0A4V2HND8	Salmonella enterica subsp. enterica serovar Brancaster: CC874_19740	36.113
clade4	A0A6Y6P292	Salmonella enterica (Salmonella choleraesuis): G1397_17985	36.113
clade4	A0A3Z0P9X6	Salmonella enterica I: F9P04_08800	36.113
clade4	A0A636VVH9	Salmonella enterica (Salmonella choleraesuis): CCW56_20590	35.924
clade4	A0A3V1IXC0	Salmonella enterica I: GCX84_10045	35.924
clade4	A0A5W5L5C4	Salmonella enterica subsp. enterica serovar Corvallis: CC592_14065	35.924
clade4	A0A764Q8L0	Salmonella enterica (Salmonella choleraesuis): G8129_002251	35.917
clade4	A0A3W0ANW8	Salmonella derby: A2J39_07220	36.003
clade4	A0A5U4SJY3	Salmonella enterica (Salmonella choleraesuis): AZF98_02285	36.003
clade4	A0A5I5YR07	Salmonella enterica subsp. enterica serovar Cubana: DRM57_00575	35.745
clade4	A0A5Y4FUQ7	Salmonella enterica (Salmonella choleraesuis): BHS58_02645	35.745
clade4	A0A3V5VSF6	Salmonella enterica subsp. enterica serovar Ohio: AHQ53_00020	35.745
clade4	A0A5Z2LVJ2	Salmonella enterica (Salmonella choleraesuis): EHH49_22685	35.745
clade4	A0A5T2YPL6	Salmonella enterica (Salmonella choleraesuis): DQ124_15040	35.659
clade4	A0A2T9QFE1	Salmonella enterica subsp. enterica serovar Cerro: A6E75_15265	35.659
clade4	A0A3Y4D0L9	Salmonella enterica I: RU46_02220	35.659
clade4	A0A4Y6ME12	Salmonella enterica subsp. enterica serovar Indiana: CAC52_10835	35.573
clade4	A0A3Y2SVU3	Salmonella enterica I: G2926_20840	35.573
clade4	A0A3T2W8D3	Salmonella enterica subsp: GB313_18060	35.659
clade4	A0A5V4LGD9	Salmonella enterica (Salmonella choleraesuis): CJA21_20405	36.693
clade4	A0A3F3I854	Salmonella enterica (Salmonella choleraesuis): BH006_10910	36.693
clade4	A0A5J0NKG9	Salmonella enterica subsp. enterica serovar Telelkebir: DS442_11000	36.606
clade4	A0A759LUC4	Salmonella enterica (Salmonella choleraesuis): G8V94_003209	36.606
clade4	A0A3R0FRH8	Salmonella enterica (Salmonella choleraesuis): ATP91_06040	36.183
clade4	A0A8F6XF74	Salmonella enterica I: DAY16_011595	36.183
clade4	A0A8E7RXY0	Salmonella rubislaw: A7S43_13490	36.183
clade4	A0A1S0ZPN7	Salmonella enterica subsp. enterica serovar Saintpaul: A7T00_04110	36.183
clade4	A0A5H9T483	Salmonella enterica subsp. enterica serovar Sandiego: CDA92_00975	36.434
clade4	A0A3V6QFP5	Salmonella montevideo: BS131_03380	36.434
clade4	A0A5I6YSU4	Salmonella enterica subsp. enterica serovar Brandenburg: A9S97_11960	36.434
clade4	A0A5H8I981	Salmonella enterica subsp. enterica serovar Reading: APM01_05485	36.434
clade4	A0A5V4CBZ4	Salmonella enterica (Salmonella choleraesuis): AUS09_07570	36.434
clade4	A0A3Z4XL37	Salmonella enterica I: ACH21_04780	36.434
clade4	A0A4U8J2L4	Salmonella enterica subsp. enterica serovar Chester: AU983_00625	36.176
clade4	A0A5I6N666	Salmonella enterica subsp. enterica serovar Reading: BFV08_07805	36.176
clade4	A0A5U4IAW2	Salmonella enterica (Salmonella choleraesuis): CDS69_03150	36.176
clade4	A0A3V5UJY6	Salmonella enterica subsp. enterica serovar Eastbourne: CCO38_10350	36.176
clade4	A0A3Y0E2T2	Salmonella montevideo: B0D32_04330	36.262
clade4	A0A5Z7FEB2	Salmonella montevideo: G9254_003667	36.262
clade4	A0A5U2F6T0	Salmonella enterica (Salmonella choleraesuis): CRG62_00700	36.262
clade4	A0A5U2R5G9	Salmonella enterica (Salmonella choleraesuis): DVE05_03440	36.09
clade4	A0A5I6QCV8	Salmonella enterica subsp. enterica serovar Kiambu: BSD54_01425	36.09
clade4	A0A603IE75	Salmonella enterica (Salmonella choleraesuis): FRI05_17565	35.886
clade5	A0A734MLI4	Salmonella enterica subsp. salamae serovar 58:l: G4J24_003550	36.919
clade5	A0A6C7CYL1	Salmonella enterica subsp. salamae serovar 56:b:[1: DOE57_12040	36.919
clade5	A0A737LF29	Salmonella enterica subsp. salamae serovar 42:f:GND11_000287	36.543
clade5	A0A248K8M8	Salmonella bongori serovar 66:z41:- str. SA19983605: LFZ56_10445	37.586
clade5	A0A0K0HB42	Salmonella bongori (strain ATCC 43975 / DSM 13772 / NCTC 12419): SBG_1491	37.586
clade5	A0A7T8REH3	Salmonella bongori: JG560_09990	37.586
clade5	S5MW35	Salmonella bongori N268-08: A464_1693	36.543
clade6	A0A8F0CIW1	Salmonella enterica subsp. diarizonae serovar 60:r:e: A7S45_012340	37.84
clade6	A0A7Z0Y4Y7	Salmonella enterica subsp. diarizonae serovar Rough:r:z: R545_13515	37.84
clade6	A0A8E9ZGT3	Salmonella enterica (Salmonella choleraesuis): A7R87_011355	37.84
clade6	A0A658B9P6	Salmonella enterica I: DAX88_011960	37.84
clade6	A0A505CRB2	Salmonella enterica (Salmonella choleraesuis): FJR63_05225	37.752
clade6	A0A6C8XUX0	Salmonella diarizonae: AH359_05775	37.752
clade6	A0A3F3J3J9	Salmonella enterica (Salmonella choleraesuis): A7E06_03340	37.752
clade6	A0A7Z1PM99	Salmonella enterica I: DAY03_06805	37.752
