# Supplementary material for: Diversity, Distribution and Structural Prediction of the Pathogenic Bacterial Effectors EspN and EspS
Source: Genes (Basel). 2024 Sep 26;15(10):1250. doi: 10.3390/genes15101250 (PMC11507257; doi:10.3390/genes15101250)
Supplement: Supplementary file 1 [file genes-15-01250-s001.zip › Table S2.xlsx]

## Sheet: S
Table S2：Bioinformatics analyses of EspS
Clade	Uniport ID	Name	Identities
clade1	A0A9Q6UYA9	Escherichia coli O145: EspS	100
clade1	A0A7U9QDJ0	Escherichia coli O145:H28: OspB	100
clade1	A0A8E0FK52	Escherichia coli 97.0246: EspS	99.656
clade1	A0A9Q6V1H8	Escherichia coli O145: EspS	96.907
clade1	A0AA35F7W9	Escherichia coli O26 str. RM8426: EspS	97.938
clade1	A0A0H3PKZ6	Escherichia coli O157:H7 (strain EC869): EspS	97.595
clade1	B6DZZ4	Stx2-converting phage 1717: espS	97.015
clade1	G8GJG7	Escherichia coli: ospB	92.04
clade1	A0A7U8ZAZ2	Escherichia albertii: EspS	71.478
clade1	D2TJZ3	Citrobacter rodentium (strain ICC168) (Citrobacter freundii biotype 4280): ROD_03391	63.918
clade1	A0A482PU43	Citrobacter rodentium: EspS	63.918
clade2	A0A744JCB4	Salmonella enterica (Salmonella choleraesuis): G8404_000686	36.054
clade2	A0A730IVY6	Salmonella enterica subsp. enterica serovar Indiana: GNC04_002879	38.077
clade2	A0A748SHR6	Salmonella enterica (Salmonella choleraesuis): G8B04_001499	38.077
clade2	A0A4Y6MBX2	Salmonella enterica subsp. enterica serovar Indiana: D4X88_03165	37.692
clade2	A0A3U3AEE1	Salmonella enterica I: G2926_03055	37.692
clade2	A0A3U8JFL9	Salmonella montevideo: AHY82_17795	36.923
clade2	A0A606LEB7	Salmonella enterica (Salmonella choleraesuis): B0B91_00460	36.923
clade2	A0A3Y0E398	Salmonella montevideo: B0D32_04580	36.538
clade2	A0A629Y4J8	Salmonella montevideo: B5881_05900	36.538
clade2	A0A601A1J1	Salmonella enterica (Salmonella choleraesuis): AC195_21685	36.538
clade2	A0A5Z2BLL9	Salmonella enterica (Salmonella choleraesuis): F1C30_00360	37.308
clade2	A0A735JZ93	Salmonella paratyphi A (strain ATCC 9150 / SARB42): GNB70_000798	37.308
clade2	A0A5I9MGV9	Salmonella paratyphi A: A4183_00365	37.308
clade2	A0A3V0MTK8	Salmonella enterica I: E2856_01995	37.308
clade3	A0A3U7ZFS7	Salmonella enterica subsp. enterica serovar Bredeney: DNY97_02605	39.759
clade3	A0A2A6DFA8	Salmonella enterica (Salmonella choleraesuis): BH006_11140	39.759
clade3	A0A3T2YNE7	Salmonella enterica subsp. enterica serovar Panama: A4I59_20965	39.759
clade3	A0A5C5HKA1	Salmonella enterica subsp. enterica serovar Give: BAB38_01240	39.759
clade3	A0A752RW72	Salmonella enterica subsp. enterica serovar Carrau: G9332_004436	39.357
clade3	A0A3V9PXW1	Salmonella enterica subsp. enterica serovar Bredeney: CB674_04410	39.357
clade3	A0A4U8A9E3	Salmonella enterica subsp. enterica serovar Chester: AU983_00370	39.357
clade3	A0A5I8FYG8	Salmonella enterica subsp. enterica serovar Brandenburg: A9S97_11705	39.357
clade3	A0A5I9DDW7	Salmonella enterica subsp. enterica serovar Reading: APM01_05230	39.357
clade3	A0A974KFE2	Salmonella enterica subsp. enterica serovar Rough O:d:1: R537_17265	39.357
clade3	A0A3J2LQH2	Salmonella enterica (Salmonella choleraesuis): ATP91_05785	39.357
clade3	A0A3T2ZQT9	Salmonella enterica subsp. enterica serovar Schwarzengrund: A4K93_24130	39.357
clade3	A0A5I1Z9A3	Salmonella enterica subsp. enterica serovar Javiana: BG172_03040	39.357
clade3	A0A4Z0LIT0	Salmonella enterica subsp. enterica serovar Poona: AN748_02300	39.357
clade3	A0A6X8RJ95	Salmonella enterica subsp. enterica serovar Give: GB173_10355	39.357
clade3	A0A3V7KIJ4	Salmonella enterica subsp. enterica serovar Pomona: C8634_05870	39.357
clade3	A0A2X4Q1M6	Salmonella enterica I: ACH21_04525	39.357
clade3	A0A3V7IJQ4	Salmonella rubislaw: S773_15875	39.357
clade3	A0A1S0ZKN3	Salmonella enterica subsp. enterica serovar Saintpaul: A7T00_03885	39.357
clade3	A0A2T8X898	Salmonella enterica subsp. enterica serovar Gaminara: A9W71_12610	39.357
clade3	A0A6W0P0M9	Salmonella enterica subsp. enterica serovar Rubislaw str. ATCC 10717: GDL93_17735	39.357
clade3	A0A4S3D363	Salmonella oranienberg: AY458_07100	39.357
clade3	A0A615LNM5	Salmonella enterica (Salmonella choleraesuis): B5647_07525	39.357
clade3	A0A3V5UPC5	Salmonella enterica subsp. enterica serovar Eastbourne: DQC50_16115	39.357
clade3	A0A3S4J122	Salmonella enterica I: DSG96_17130	39.357
clade3	A0A5W4ZJ04	Salmonella enterica subsp. enterica serovar Johannesburg: AEX30_06060	39.357
clade3	A0A3V7PA18	Salmonella enterica subsp. enterica serovar Javiana: DPP52_11245	38.956
clade3	A0A5U1RB79	Salmonella enterica (Salmonella choleraesuis): D3S21_16760	38.956
clade4	Q87GD7	Vibrio parahaemolyticus serotype O3:K6 (strain RIMD 2210633): OspB	38.4
clade4	A0A0L8SUW1	Vibrio parahaemolyticus: OspB	38.4
clade4	A0A377HNJ2	Grimontia hollisae (Vibrio hollisae): NCTC11645_02201	37.184
clade4	D0I6D5	Grimontia hollisae CIP 101886: VHA_001302	37.184
clade5	Q7AY55	Escherichia coli: ospB	34.127
clade5	Q99Q23	Shigella flexneri: ospB	34.127
clade5	Q7BEF6	Shigella flexneri serotype 5a (strain M90T): hypothetical	34.127
clade5	D2AJ46	Shigella flexneri serotype X (strain 2002017): ospB	34.127
clade5	A0A0E0SRR5	Escherichia coli 53638: Ec53638_A0376	34.127
clade5	A0A896Z9I5	Shigella flexneri 3a: EMBNGEFE_00068	34.127
clade5	A0A822PPP2	Shigella flexneri 2a: ERS574920_04342	34.127
clade5	A0A658Y8Z4	Shigella flexneri: NCTC8524_04980	34.127
clade5	A0A2X2J9E2	Shigella boydii: NCTC8576_04773	34.127
clade5	B2TSL2	Shigella boydii serotype 18 (strain CDC 3083-94 / BS512): SbBS512_A0005	34.127
clade5	Q31ST0	Shigella boydii serotype 4 (strain Sb227): ospB	34.127
clade5	I6DQL9	Shigella boydii 4444-74: ospB	34.127
